# Supplementary material for: Unexpected complexity of the Aquaporin gene family in the moss Physcomitrella patens
Source: BMC Plant Biol. 2008 Apr 22;8:45. doi: 10.1186/1471-2229-8-45 (PMC2386804; doi:10.1186/1471-2229-8-45)
Supplement: Additional file 2 — Phylogenetic tree (in nexus format) using the Bayesian inference method and the dataset ALIGN_001168. [file 1471-2229-8-45-S2.tre]

#NEXUS
[File saved Sat Jun 30 16:52:25 2007]
BEGIN TAXA;
	DIMENSIONS NTAX = 91;
	TAXLABELS
		ATPIP1.1
		ATPIP1.2
		ATPIP1.3
		ATPIP1.4
		ATPIP1.5
		ZmPIP1.6
		ZmPIP1.5
		ZmPIP1.2
		ZmPIP1.1
		ZmPIP1.3
		ZmPIP1.4
		PpPIP1.3
		PpPIP1.2
		PpPIP1.1
		PpPIP3.1
		ZmPIP2.7
		ATPIP2.4
		ATPIP2.1
		ATPIP2.2
		ATPIP2.3
		ATPIP2.5
		ATPIP2.6
		ZmPIP2.6
		ZmPIP2.5
		ZmPIP2.3
		ZmPIP2.4
		ZmPIP2.1
		ZmPIP2.2
		ATPIP2.7
		ATPIP2.8
		PpPIP2.2
		PpPIP2.1
		PpPIP2.3
		PpPIP2.4
		ZmTIP1.1
		ATTIP1.1
		ATTIP1.2
		ATTIP1.3
		ZmTIP1.2
		ATTIP3.1
		ATTIP3.2
		ZmTIP3.1
		ZmTIP3.2
		ATTIP2.1
		ATTIP2.2
		ATTIP2.3
		ZmTIP2.3
		ZmTIP2.1
		ZmTIP2.2
		ATTIP5.1
		ZmTIP5.1
		ATTIP4.1
		ZmTIP4.4
		ZmTIP4.3
		ZmTIP4.1
		ZmTIP4.2
		PpTIP6.1
		PpTIP6.2
		PpTIP6.3
		PpTIP6.4
		PpHIP1.1
		PpGIP1.1
		ATNIP7.1
		PpNIP6.1
		ZmNIP1.1
		ATNIP1.1
		ATNIP1.2
		ATNIP2.1
		ATNIP3.1
		ATNIP4.1
		ATNIP4.2
		PpNIP3.1
		ATNIP6.1
		ATNIP5.1
		ZmNIP3.1
		ZmNIP2.1
		ZmNIP2.2
		ZmNIP2.3
		PpNIP5.3
		PpNIP5.2
		PpNIP5.1
		ATSIP1.2
		ATSIP1.1
		ZmSIP1.1
		ZmSIP1.2
		PpSIP1.2
		PpSIP1.1
		ATSIP2.1
		ZmSIP2.1
		PpXIP1.2
		PpXIP1.1
		;
ENDBLOCK;
BEGIN TREES;
	TRANSLATE
		1	ATPIP1.1,
		2	ATPIP1.2,
		3	ATPIP1.3,
		4	ATPIP1.4,
		5	ATPIP1.5,
		6	ZmPIP1.6,
		7	ZmPIP1.5,
		8	ZmPIP1.2,
		9	ZmPIP1.1,
		10	ZmPIP1.3,
		11	ZmPIP1.4,
		12	PpPIP1.3 ,
		13	PpPIP1.2 ,
		14	PpPIP1.1,
		15	PpPIP3.1 ,
		16	ZmPIP2.7,
		17	ATPIP2.4,
		18	ATPIP2.1,
		19	ATPIP2.2,
		20	ATPIP2.3,
		21	ATPIP2.5,
		22	ATPIP2.6,
		23	ZmPIP2.6,
		24	ZmPIP2.5,
		25	ZmPIP2.3,
		26	ZmPIP2.4,
		27	ZmPIP2.1,
		28	ZmPIP2.2,
		29	ATPIP2.7,
		30	ATPIP2.8,
		31	PpPIP2.2 ,
		32	PpPIP2.1 ,
		33	PpPIP2.3 ,
		34	PpPIP2.4 ,
		35	ZmTIP1.1,
		36	ATTIP1.1,
		37	ATTIP1.2,
		38	ATTIP1.3,
		39	ZmTIP1.2,
		40	ATTIP3.1,
		41	ATTIP3.2,
		42	ZmTIP3.1,
		43	ZmTIP3.2,
		44	ATTIP2.1,
		45	ATTIP2.2,
		46	ATTIP2.3,
		47	ZmTIP2.3,
		48	ZmTIP2.1,
		49	ZmTIP2.2,
		50	ATTIP5.1,
		51	ZmTIP5.1,
		52	ATTIP4.1,
		53	ZmTIP4.4,
		54	ZmTIP4.3,
		55	ZmTIP4.1,
		56	ZmTIP4.2,
		57	PpTIP6.1 ,
		58	PpTIP6.2 ,
		59	PpTIP6.3 ,
		60	PpTIP6.4 ,
		61	PpHIP1.1 ,
		62	PpGIP1.1,
		63	ATNIP7.1,
		64	PpNIP6.1 ,
		65	ZmNIP1.1,
		66	ATNIP1.1,
		67	ATNIP1.2,
		68	ATNIP2.1,
		69	ATNIP3.1,
		70	ATNIP4.1,
		71	ATNIP4.2,
		72	PpNIP3.1 ,
		73	ATNIP6.1,
		74	ATNIP5.1,
		75	ZmNIP3.1,
		76	ZmNIP2.1,
		77	ZmNIP2.2,
		78	ZmNIP2.3,
		79	PpNIP5.3 ,
		80	PpNIP5.2 ,
		81	PpNIP5.1 ,
		82	ATSIP1.2,
		83	ATSIP1.1,
		84	ZmSIP1.1,
		85	ZmSIP1.2,
		86	PpSIP1.2 ,
		87	PpSIP1.1 ,
		88	ATSIP2.1,
		89	ZmSIP2.1,
		90	PpXIP1.2 ,
		91	PpXIP1.1
		;
	UTREE * PHYLIP_1= (1:0.011914,2:0.022178,(((3:0.006653,4:0.023635)'0.57':0.009084,(5:0.023846,(6:0.193317,(7:0.071919,(8:0.007498,(9:0.060316,(10:0.003309,11:0.003390)'0.91':0.010604)'0.58':0.010360)'0.73':0.019402)'0.95':0.041916)'1.00':0.063823)'0.98':0.035026)'0.94':0.020148,(12:0.176792,((13:0.056769,14:0.055810)'1.00':0.117050,(15:0.506499,((((16:0.148570,((17:0.141033,(18:0.051876,(19:0.005…
	UTREE PHYLIP_2= (1:0.011914,2:0.022178,(((3:0.006653,4:0.023635):0.009084,(5:0.023846,(6:0.193317,(7:0.071919,(8:0.007498,(9:0.060316,(10:0.003309,11:0.003390):0.010604):0.010360):0.019402):0.041916):0.063823):0.035026):0.020148,(12:0.176792,((13:0.056769,14:0.055810):0.117050,(15:0.506499,((((16:0.148570,((17:0.141033,(18:0.051876,(19:0.005728,20:0.032841):0.023702):0.067598):0.038652,(21:0.1360…
ENDBLOCK;
