# Supplementary material for: Unexpected complexity of the Aquaporin gene family in the moss Physcomitrella patens
Source: BMC Plant Biol. 2008 Apr 22;8:45. doi: 10.1186/1471-2229-8-45 (PMC2386804; doi:10.1186/1471-2229-8-45)
Supplement: Additional file 3 — Bootstrap majority consensus phylogenetic tree (in nexus format) using the Parsimony method and the dataset ALIGN_001168. [file 1471-2229-8-45-S3.tre]

#NEXUS
[File saved Sat Jun 30 17:01:31 2007]
BEGIN TAXA;
	DIMENSIONS NTAX = 91;
	TAXLABELS
		ATPIP1.1
		ATPIP1.2
		ATPIP1.3
		ATPIP1.4
		ATPIP1.5
		ZmPIP1.1
		ZmPIP1.2
		ZmPIP1.3
		ZmPIP1.4
		ZmPIP1.5
		ZmPIP1.6
		PpPIP1.2
		PpPIP1.1
		PpPIP1.3
		ATPIP2.1
		ATPIP2.2
		ATPIP2.3
		ATPIP2.4
		ATPIP2.5
		ATPIP2.6
		ATPIP2.7
		ATPIP2.8
		ZmPIP2.1
		ZmPIP2.2
		ZmPIP2.3
		ZmPIP2.4
		ZmPIP2.5
		ZmPIP2.6
		ZmPIP2.7
		PpPIP2.2
		PpPIP2.3
		PpPIP2.4
		PpPIP2.1
		PpPIP3.1
		ATTIP1.1
		ATTIP1.2
		ATTIP1.3
		ATTIP2.1
		ATTIP2.2
		ATTIP2.3
		ATTIP3.1
		ATTIP3.2
		ATTIP4.1
		ATTIP5.1
		ZmTIP1.1
		ZmTIP1.2
		ZmTIP2.1
		ZmTIP2.2
		ZmTIP2.3
		ZmTIP3.1
		ZmTIP3.2
		ZmTIP4.1
		ZmTIP4.2
		ZmTIP4.3
		ZmTIP4.4
		ZmTIP5.1
		PpTIP6.3
		PpTIP6.4
		PpTIP6.2
		PpTIP6.1
		ATNIP1.1
		ATNIP1.2
		ATNIP2.1
		ATNIP3.1
		ATNIP4.1
		ATNIP4.2
		ATNIP5.1
		ATNIP6.1
		ATNIP7.1
		ZmNIP1.1
		ZmNIP2.1
		ZmNIP2.2
		ZmNIP2.3
		ZmNIP3.1
		PpNIP5.2
		PpNIP5.3
		PpNIP5.1
		PpNIP3.1
		PpNIP6.1
		ATSIP1.2
		ATSIP1.1
		ATSIP2.1
		ZmSIP1.1
		ZmSIP1.2
		ZmSIP2.1
		PpSIP1.2
		PpSIP1.1
		PpGIP1.1
		PpHIP1.1
		PpXIP1.2
		PpXIP1.1
		;
ENDBLOCK;
BEGIN TREES;
[!>Data file = 070514AllExcPartialNexus.nex>Bootstrap method with heuristic search:> Number of bootstrap replicates = 1000> Starting seed = 964936982> Optimality criterion = parsimony> Character-status summary:> Of 618 total characters:> All characters are of type 'unord'> All characters have equal weight> 195 characters are constant> 76 variable characters are parsimony-uninformative> Number of …
	TRANSLATE
		1	ATPIP1.1,
		2	ATPIP1.2,
		3	ATPIP1.3,
		4	ATPIP1.4,
		5	ATPIP1.5,
		6	ZmPIP1.1,
		7	ZmPIP1.2,
		8	ZmPIP1.3,
		9	ZmPIP1.4,
		10	ZmPIP1.5,
		11	ZmPIP1.6,
		12	PpPIP1.2 ,
		13	PpPIP1.1,
		14	PpPIP1.3 ,
		15	ATPIP2.1,
		16	ATPIP2.2,
		17	ATPIP2.3,
		18	ATPIP2.4,
		19	ATPIP2.5,
		20	ATPIP2.6,
		21	ATPIP2.7,
		22	ATPIP2.8,
		23	ZmPIP2.1,
		24	ZmPIP2.2,
		25	ZmPIP2.3,
		26	ZmPIP2.4,
		27	ZmPIP2.5,
		28	ZmPIP2.6,
		29	ZmPIP2.7,
		30	PpPIP2.2 ,
		31	PpPIP2.3 ,
		32	PpPIP2.4 ,
		33	PpPIP2.1 ,
		34	PpPIP3.1 ,
		35	ATTIP1.1,
		36	ATTIP1.2,
		37	ATTIP1.3,
		38	ATTIP2.1,
		39	ATTIP2.2,
		40	ATTIP2.3,
		41	ATTIP3.1,
		42	ATTIP3.2,
		43	ATTIP4.1,
		44	ATTIP5.1,
		45	ZmTIP1.1,
		46	ZmTIP1.2,
		47	ZmTIP2.1,
		48	ZmTIP2.2,
		49	ZmTIP2.3,
		50	ZmTIP3.1,
		51	ZmTIP3.2,
		52	ZmTIP4.1,
		53	ZmTIP4.2,
		54	ZmTIP4.3,
		55	ZmTIP4.4,
		56	ZmTIP5.1,
		57	PpTIP6.3 ,
		58	PpTIP6.4 ,
		59	PpTIP6.2 ,
		60	PpTIP6.1 ,
		61	ATNIP1.1,
		62	ATNIP1.2,
		63	ATNIP2.1,
		64	ATNIP3.1,
		65	ATNIP4.1,
		66	ATNIP4.2,
		67	ATNIP5.1,
		68	ATNIP6.1,
		69	ATNIP7.1,
		70	ZmNIP1.1,
		71	ZmNIP2.1,
		72	ZmNIP2.2,
		73	ZmNIP2.3,
		74	ZmNIP3.1,
		75	PpNIP5.2 ,
		76	PpNIP5.3 ,
		77	PpNIP5.1 ,
		78	PpNIP3.1 ,
		79	PpNIP6.1 ,
		80	ATSIP1.2,
		81	ATSIP1.1,
		82	ATSIP2.1,
		83	ZmSIP1.1,
		84	ZmSIP1.2,
		85	ZmSIP2.1,
		86	PpSIP1.2 ,
		87	PpSIP1.1 ,
		88	PpGIP1.1,
		89	PpHIP1.1 ,
		90	PpXIP1.2 ,
		91	PpXIP1.1
		;
	TREE * PAUP_1= (88,((89,(34,((((3,4,5,(1,2)),(11,(10,(6,(7,(8,9)))))),(14,(12,13))),(28,29,(18,(15,(16,17))),(19,20),(21,22),(23,24),(27,(25,26)),(32,(30,31,33))))),(((45,(35,36),(37,46)),(38,((39,40),(49,(47,48)))),((41,42),(50,51)),(43,(55,(54,(52,53)))),(44,56)),(57,58,(59,60)))),((((80,81),(86,87)),(83,84)),(82,85)),(90,91)),(69,79,(70,(64,(63,(61,62))),(65,66)),(78,(68,(67,74))),(71,(72,73))…
ENDBLOCK;
