# Supplementary material for: Unexpected complexity of the Aquaporin gene family in the moss Physcomitrella patens
Source: BMC Plant Biol. 2008 Apr 22;8:45. doi: 10.1186/1471-2229-8-45 (PMC2386804; doi:10.1186/1471-2229-8-45)
Supplement: Additional file 5 — Bootstrap majority consensus phylogenetic tree (in nexus format) using the Neighbour Joining method and the dataset ALIGN_001168. [file 1471-2229-8-45-S5.tre]

#NEXUS
[File saved Sat Jun 30 17:00:43 2007]
BEGIN TAXA;
	DIMENSIONS NTAX = 91;
	TAXLABELS
		ATPIP1.1
		ATPIP1.2
		ATPIP1.3
		ATPIP1.4
		ATPIP1.5
		ZmPIP1.1
		ZmPIP1.2
		ZmPIP1.3
		ZmPIP1.4
		ZmPIP1.5
		ZmPIP1.6
		PpPIP1.2
		PpPIP1.1
		PpPIP1.3
		ATPIP2.1
		ATPIP2.2
		ATPIP2.3
		ATPIP2.4
		ATPIP2.5
		ATPIP2.6
		ATPIP2.7
		ATPIP2.8
		ZmPIP2.1
		ZmPIP2.2
		ZmPIP2.3
		ZmPIP2.4
		ZmPIP2.5
		ZmPIP2.6
		ZmPIP2.7
		PpPIP2.2
		PpPIP2.3
		PpPIP2.4
		PpPIP2.1
		PpPIP3.1
		ATTIP1.1
		ATTIP1.2
		ATTIP1.3
		ATTIP2.1
		ATTIP2.2
		ATTIP2.3
		ATTIP3.1
		ATTIP3.2
		ATTIP4.1
		ATTIP5.1
		ZmTIP1.1
		ZmTIP1.2
		ZmTIP2.1
		ZmTIP2.2
		ZmTIP2.3
		ZmTIP3.1
		ZmTIP3.2
		ZmTIP4.1
		ZmTIP4.2
		ZmTIP4.3
		ZmTIP4.4
		ZmTIP5.1
		PpTIP6.3
		PpTIP6.4
		PpTIP6.2
		PpTIP6.1
		ATNIP1.1
		ATNIP1.2
		ATNIP2.1
		ATNIP3.1
		ATNIP4.1
		ATNIP4.2
		ATNIP5.1
		ATNIP6.1
		ATNIP7.1
		ZmNIP1.1
		ZmNIP2.1
		ZmNIP2.2
		ZmNIP2.3
		ZmNIP3.1
		PpNIP5.2
		PpNIP5.3
		PpNIP5.1
		PpNIP3.1
		PpNIP6.1
		ATSIP1.2
		ATSIP1.1
		ATSIP2.1
		ZmSIP1.1
		ZmSIP1.2
		ZmSIP2.1
		PpSIP1.2
		PpSIP1.1
		PpGIP1.1
		PpHIP1.1
		PpXIP1.2
		PpXIP1.1
		;
ENDBLOCK;
BEGIN TREES;
[!>Data file = 070514AllExcPartialNexus.nex>Bootstrap method with neighbor-joining search:> Number of bootstrap replicates = 100> Starting seed = 822916008> Ties (if encountered) will be broken randomly> Distance measure = mean character difference> (Tree is unrooted)]
	TRANSLATE
		1	ATPIP1.1,
		2	ATPIP1.2,
		3	ATPIP1.3,
		4	ATPIP1.4,
		5	ATPIP1.5,
		6	ZmPIP1.1,
		7	ZmPIP1.2,
		8	ZmPIP1.3,
		9	ZmPIP1.4,
		10	ZmPIP1.5,
		11	ZmPIP1.6,
		12	PpPIP1.2 ,
		13	PpPIP1.1,
		14	PpPIP1.3 ,
		15	ATPIP2.1,
		16	ATPIP2.2,
		17	ATPIP2.3,
		18	ATPIP2.4,
		19	ATPIP2.5,
		20	ATPIP2.6,
		21	ATPIP2.7,
		22	ATPIP2.8,
		23	ZmPIP2.1,
		24	ZmPIP2.2,
		25	ZmPIP2.3,
		26	ZmPIP2.4,
		27	ZmPIP2.5,
		28	ZmPIP2.6,
		29	ZmPIP2.7,
		30	PpPIP2.2 ,
		31	PpPIP2.3 ,
		32	PpPIP2.4 ,
		33	PpPIP2.1 ,
		34	PpPIP3.1 ,
		35	ATTIP1.1,
		36	ATTIP1.2,
		37	ATTIP1.3,
		38	ATTIP2.1,
		39	ATTIP2.2,
		40	ATTIP2.3,
		41	ATTIP3.1,
		42	ATTIP3.2,
		43	ATTIP4.1,
		44	ATTIP5.1,
		45	ZmTIP1.1,
		46	ZmTIP1.2,
		47	ZmTIP2.1,
		48	ZmTIP2.2,
		49	ZmTIP2.3,
		50	ZmTIP3.1,
		51	ZmTIP3.2,
		52	ZmTIP4.1,
		53	ZmTIP4.2,
		54	ZmTIP4.3,
		55	ZmTIP4.4,
		56	ZmTIP5.1,
		57	PpTIP6.3 ,
		58	PpTIP6.4 ,
		59	PpTIP6.2 ,
		60	PpTIP6.1 ,
		61	ATNIP1.1,
		62	ATNIP1.2,
		63	ATNIP2.1,
		64	ATNIP3.1,
		65	ATNIP4.1,
		66	ATNIP4.2,
		67	ATNIP5.1,
		68	ATNIP6.1,
		69	ATNIP7.1,
		70	ZmNIP1.1,
		71	ZmNIP2.1,
		72	ZmNIP2.2,
		73	ZmNIP2.3,
		74	ZmNIP3.1,
		75	PpNIP5.2 ,
		76	PpNIP5.3 ,
		77	PpNIP5.1 ,
		78	PpNIP3.1 ,
		79	PpNIP6.1 ,
		80	ATSIP1.2,
		81	ATSIP1.1,
		82	ATSIP2.1,
		83	ZmSIP1.1,
		84	ZmSIP1.2,
		85	ZmSIP2.1,
		86	PpSIP1.2 ,
		87	PpSIP1.1 ,
		88	PpGIP1.1,
		89	PpHIP1.1 ,
		90	PpXIP1.2 ,
		91	PpXIP1.1
		;
	TREE * PAUP_1= (88,(((89,(34,(((11,((5,((1,2),(3,4))),(10,(6,(7,(8,9)))))),(14,(12,13))),(((18,(15,(16,17))),(19,20),(29,(21,22)),((23,24),(28,(27,(25,26))))),(32,(31,(30,33)))))),(((((((45,(35,36)),(37,46)),(38,((39,40),(49,(47,48))))),((41,42),(50,51))),(43,(55,(54,(52,53))))),(44,56)),(58,(57,(59,60))))),(90,91)),((((80,81),(83,84)),(86,87)),(82,85))),((((64,(63,(61,62))),(70,(65,66))),(78,(68…
ENDBLOCK;
