# Supplementary material for: Unexpected complexity of the Aquaporin gene family in the moss Physcomitrella patens
Source: BMC Plant Biol. 2008 Apr 22;8:45. doi: 10.1186/1471-2229-8-45 (PMC2386804; doi:10.1186/1471-2229-8-45)
Supplement: Additional file 6 — Phylogenetic tree (in nexus format) using the Neighbour Joining method and the dataset ALIGN_001168. [file 1471-2229-8-45-S6.tre]

#NEXUS
[File saved Sat Jun 30 16:58:46 2007]
BEGIN TAXA;
	DIMENSIONS NTAX = 91;
	TAXLABELS
		ATPIP1.1
		ATPIP1.2
		ATPIP1.3
		ATPIP1.4
		ATPIP1.5
		ZmPIP1.1
		ZmPIP1.2
		ZmPIP1.3
		ZmPIP1.4
		ZmPIP1.5
		ZmPIP1.6
		PpPIP1.2
		PpPIP1.1
		PpPIP1.3
		ATPIP2.1
		ATPIP2.2
		ATPIP2.3
		ATPIP2.4
		ZmPIP2.1
		ZmPIP2.2
		ZmPIP2.3
		ZmPIP2.4
		ZmPIP2.5
		ZmPIP2.6
		ATPIP2.5
		ATPIP2.6
		ATPIP2.7
		ATPIP2.8
		ZmPIP2.7
		PpPIP2.2
		PpPIP2.1
		PpPIP2.3
		PpPIP2.4
		PpHIP1.1
		ATTIP1.1
		ATTIP1.2
		ZmTIP1.1
		ATTIP1.3
		ZmTIP1.2
		ATTIP2.1
		ATTIP2.2
		ATTIP2.3
		ZmTIP2.1
		ZmTIP2.2
		ZmTIP2.3
		ATTIP3.1
		ATTIP3.2
		ZmTIP3.1
		ZmTIP3.2
		ATTIP4.1
		ZmTIP4.1
		ZmTIP4.2
		ZmTIP4.3
		ZmTIP4.4
		PpTIP6.3
		PpTIP6.4
		PpTIP6.2
		PpTIP6.1
		ATTIP5.1
		ZmTIP5.1
		ATNIP1.1
		ATNIP1.2
		ATNIP2.1
		ATNIP3.1
		ATNIP4.1
		ATNIP4.2
		ZmNIP1.1
		ATNIP5.1
		ZmNIP3.1
		ATNIP6.1
		PpNIP3.1
		PpNIP5.2
		PpNIP5.1
		PpNIP5.3
		ZmNIP2.1
		ZmNIP2.2
		ZmNIP2.3
		ATNIP7.1
		PpNIP6.1
		PpGIP1.1
		ATSIP1.2
		ATSIP1.1
		ZmSIP1.1
		ZmSIP1.2
		PpSIP1.2
		PpSIP1.1
		ATSIP2.1
		ZmSIP2.1
		PpXIP1.2
		PpXIP1.1
		PpPIP3.1
		;
ENDBLOCK;
BEGIN TREES;
[!>Neighbor-joining search settings:> Ties (if encountered) will be broken systematically> Distance measure = mean character difference> (Tree is unrooted)]
	TRANSLATE
		1	ATPIP1.1,
		2	ATPIP1.2,
		3	ATPIP1.3,
		4	ATPIP1.4,
		5	ATPIP1.5,
		6	ZmPIP1.1,
		7	ZmPIP1.2,
		8	ZmPIP1.3,
		9	ZmPIP1.4,
		10	ZmPIP1.5,
		11	ZmPIP1.6,
		12	PpPIP1.2 ,
		13	PpPIP1.1,
		14	PpPIP1.3 ,
		15	ATPIP2.1,
		16	ATPIP2.2,
		17	ATPIP2.3,
		18	ATPIP2.4,
		19	ZmPIP2.1,
		20	ZmPIP2.2,
		21	ZmPIP2.3,
		22	ZmPIP2.4,
		23	ZmPIP2.5,
		24	ZmPIP2.6,
		25	ATPIP2.5,
		26	ATPIP2.6,
		27	ATPIP2.7,
		28	ATPIP2.8,
		29	ZmPIP2.7,
		30	PpPIP2.2 ,
		31	PpPIP2.1 ,
		32	PpPIP2.3 ,
		33	PpPIP2.4 ,
		34	PpHIP1.1 ,
		35	ATTIP1.1,
		36	ATTIP1.2,
		37	ZmTIP1.1,
		38	ATTIP1.3,
		39	ZmTIP1.2,
		40	ATTIP2.1,
		41	ATTIP2.2,
		42	ATTIP2.3,
		43	ZmTIP2.1,
		44	ZmTIP2.2,
		45	ZmTIP2.3,
		46	ATTIP3.1,
		47	ATTIP3.2,
		48	ZmTIP3.1,
		49	ZmTIP3.2,
		50	ATTIP4.1,
		51	ZmTIP4.1,
		52	ZmTIP4.2,
		53	ZmTIP4.3,
		54	ZmTIP4.4,
		55	PpTIP6.3 ,
		56	PpTIP6.4 ,
		57	PpTIP6.2 ,
		58	PpTIP6.1 ,
		59	ATTIP5.1,
		60	ZmTIP5.1,
		61	ATNIP1.1,
		62	ATNIP1.2,
		63	ATNIP2.1,
		64	ATNIP3.1,
		65	ATNIP4.1,
		66	ATNIP4.2,
		67	ZmNIP1.1,
		68	ATNIP5.1,
		69	ZmNIP3.1,
		70	ATNIP6.1,
		71	PpNIP3.1 ,
		72	PpNIP5.2 ,
		73	PpNIP5.1 ,
		74	PpNIP5.3 ,
		75	ZmNIP2.1,
		76	ZmNIP2.2,
		77	ZmNIP2.3,
		78	ATNIP7.1,
		79	PpNIP6.1 ,
		80	PpGIP1.1,
		81	ATSIP1.2,
		82	ATSIP1.1,
		83	ZmSIP1.1,
		84	ZmSIP1.2,
		85	PpSIP1.2 ,
		86	PpSIP1.1 ,
		87	ATSIP2.1,
		88	ZmSIP2.1,
		89	PpXIP1.2 ,
		90	PpXIP1.1 ,
		91	PpPIP3.1
		;
	TREE * nj= (1:0.012300,2:0.015680,((3:0.010660,4:0.013810):0.010630,(5:0.034170,((10:0.046160,(6:0.045630,(7:0.008310,(8:0.000000,9:0.000000):0.008990):0.008430):0.025120):0.032240,(11:0.117090,((14:0.131050,(12:0.044890,13:0.055450):0.059130):0.027610,((((((18:0.097520,(15:0.035050,(16:0.010240,17:0.021340):0.022840):0.043060):0.016060,((19:0.011450,20:0.023030):0.066450,(24:0.086360,(23:0.04498…
ENDBLOCK;
