# Supplementary material for: Unexpected complexity of the Aquaporin gene family in the moss Physcomitrella patens
Source: BMC Plant Biol. 2008 Apr 22;8:45. doi: 10.1186/1471-2229-8-45 (PMC2386804; doi:10.1186/1471-2229-8-45)
Supplement: Additional file 8 — Phylogenetic tree (in nexus format) using the Neighbour Joining method and the dataset ALIGN_001169. [file 1471-2229-8-45-S8.tre]

#NEXUS

[File saved Sat Jun 30 17:43:00 2007]

BEGIN TAXA;
	DIMENSIONS NTAX = 30;
	TAXLABELS
		PpPIP1.1
		PpPIP1.2
		PpPIP1.3
		PpPIP2.1
		PpPIP2.2
		PpPIP2.3
		PpPIP2.4
		PpPIP3.1
		PpTIP6.1
		PpTIP6.2
		PpTIP6.3
		PpTIP6.4
		BJ853041.1
		AJ005078.2
		'EM_PL:X95953'
		'EM_PL:AY525639'
		'EM_PL:AB206105'
		'EM_PL:L12258'
		'EM_PL:D45078�'
		NM_001049035.1
		PpHIP1.1
		XM_967769.1
		AF218314.1
		NM_009700.1
		AY856056.1
		NM_012825.2
		U63623.1
		NM_001009279.1
		XM_001363548
		NM_001003749
		;
ENDBLOCK;


BEGIN TREES;
[!>Neighbor-joining search settings:>  Ties (if encountered) will be broken systematically>  Distance measure = mean character difference>  (Tree is unrooted)]
	TRANSLATE
		1	PpPIP1.1,
		2	PpPIP1.2,
		3	PpPIP1.3,
		4	PpPIP2.1,
		5	PpPIP2.2,
		6	PpPIP2.3,
		7	PpPIP2.4,
		8	PpPIP3.1,
		9	PpTIP6.1,
		10	PpTIP6.2,
		11	PpTIP6.3,
		12	PpTIP6.4,
		13	BJ853041.1,
		14	AJ005078.2,
		15	'EM_PL:X95953',
		16	'EM_PL:AY525639',
		17	'EM_PL:AB206105',
		18	'EM_PL:L12258',
		19	'EM_PL:D45078�',
		20	NM_001049035.1,
		21	PpHIP1.1,
		22	XM_967769.1,
		23	AF218314.1,
		24	NM_009700.1,
		25	AY856056.1,
		26	NM_012825.2,
		27	U63623.1,
		28	NM_001009279.1,
		29	XM_001363548,
		30	NM_001003749
		;
	TREE * nj= (1:0.050550,2:0.049790,(3:0.119350,((7:0.106120,(6:0.057180,(4:0.046990,5:0.035450):0.012710):0.040660):0.045880,(8:0.192750,((21:0.297900,((13:0.186500,((9:0.048830,10:0.047170):0.011930,(11:0.049110,12:0.054480):0.010770):0.137170):0.025960,(20:0.256560,(19:0.244650,((14:0.129490,(15:0.178810,16:0.168470):0.021230):0.030670,(17:0.056070,18:0.059460):0.137450):0.016530):0.024400):0.021150):0.042980):0.007450,((22:0.236980,23:0.228320):0.047440,(30:0.185230,(29:0.060250,((24:0.014330,(25:0.013790,26:0.010980):0.007340):0.013930,(27:0.017660,28:0.022580):0.017800):0.021640):0.129400):0.099120):0.046950):0.154750):0.026350):0.041730):0.070820);
ENDBLOCK;
