# Supplementary material for: Unexpected complexity of the Aquaporin gene family in the moss Physcomitrella patens
Source: BMC Plant Biol. 2008 Apr 22;8:45. doi: 10.1186/1471-2229-8-45 (PMC2386804; doi:10.1186/1471-2229-8-45)
Supplement: Additional file 9 — Phylogenetic tree (in nexus format) using the Parsimony method and the dataset ALIGN_001170. [file 1471-2229-8-45-S9.tre]

#NEXUS

[File saved Sat Jun 30 17:03:31 2007]

BEGIN TAXA;
	DIMENSIONS NTAX = 28;
	TAXLABELS
		PpPIP1.1
		PpPIP1.2 
		PpPIP1.3 
		PpPIP2.1 
		PpPIP3.1 
		PpPIP2.2 
		PpPIP2.3 
		PpPIP2.4 
		PpTIP6.3 
		PpTIP6.4 
		PpTIP6.2 
		PpTIP6.1 
		PpXIP1.1 
		PpXIP1.2 
		AJ005078 
		AF275315 
		EF469912.1
		AB114829 
		AJ314583 
		BT014197 
		EG656577 
		DY275505 
		CO092422 
		CK295158 
		DN837617 
		AY573927.1
		NM_173937
		XM_639170
		;
ENDBLOCK;


BEGIN TREES;
[!>Data file = 070528Pp31o32utanCoN.nex>Heuristic search settings:>  Optimality criterion = parsimony>    Character-status summary:>      Of 270 total characters:>        All characters are of type 'unord'>        All characters have equal weight>        26 characters are constant>        15 variable characters are parsimony-uninformative>        Number of parsimony-informative characters = 229>    Gaps are treated as "missing">  Starting tree(s) obtained via stepwise addition>  Addition sequence: simple (reference taxon = PpPIP1.1)>  Number of trees held at each step during stepwise addition = 1>  Branch-swapping algorithm: tree-bisection-reconnection (TBR)>  Steepest descent option not in effect>  Initial 'MaxTrees' setting = 100>  Branches collapsed (creating polytomies) if maximum branch length is zero>  'MulTrees' option in effect>  Topological constraints not enforced>  Trees are unrooted>>Heuristic search completed>   Total number of rearrangements tried = 13826>   Score of best tree(s) found = 1552>   Number of trees retained = 1>   Time used = 0.27 sec]
	TRANSLATE
		1	PpPIP1.1,
		2	PpPIP1.2 ,
		3	PpPIP1.3 ,
		4	PpPIP2.1 ,
		5	PpPIP3.1 ,
		6	PpPIP2.2 ,
		7	PpPIP2.3 ,
		8	PpPIP2.4 ,
		9	PpTIP6.3 ,
		10	PpTIP6.4 ,
		11	PpTIP6.2 ,
		12	PpTIP6.1 ,
		13	PpXIP1.1 ,
		14	PpXIP1.2 ,
		15	AJ005078 ,
		16	AF275315 ,
		17	EF469912.1,
		18	AB114829 ,
		19	AJ314583 ,
		20	BT014197 ,
		21	EG656577 ,
		22	DY275505 ,
		23	CO092422 ,
		24	CK295158 ,
		25	DN837617 ,
		26	AY573927.1,
		27	NM_173937,
		28	XM_639170
		;
	TREE * PAUP_1= (1,(2,(3,((8,(4,(6,7))),(5,(((12,(11,(9,10))),(18,(15,(19,(16,17))))),((28,(14,(13,(25,((20,24),(22,(21,23))))))),(26,27))))))));
ENDBLOCK;
