# Supplementary material for: Unexpected complexity of the Aquaporin gene family in the moss Physcomitrella patens
Source: BMC Plant Biol. 2008 Apr 22;8:45. doi: 10.1186/1471-2229-8-45 (PMC2386804; doi:10.1186/1471-2229-8-45)
Supplement: Additional file 10 — Phylogenetic tree (in nexus format) using the Neighbour Joining method and the dataset ALIGN_001170. [file 1471-2229-8-45-S10.tre]

#NEXUS

[File saved Sat Jun 30 17:04:32 2007]

BEGIN TAXA;
	DIMENSIONS NTAX = 28;
	TAXLABELS
		PpPIP1.1
		PpPIP1.2 
		PpPIP1.3 
		PpPIP2.1 
		PpPIP2.2 
		PpPIP2.3 
		PpPIP2.4 
		PpPIP3.1 
		PpTIP6.3 
		PpTIP6.2 
		PpTIP6.1 
		PpTIP6.4 
		AJ005078 
		AF275315 
		EF469912.1
		AB114829 
		AJ314583 
		AY573927.1
		NM_173937
		PpXIP1.1 
		BT014197 
		CK295158 
		EG656577 
		CO092422 
		DY275505 
		DN837617 
		PpXIP1.2 
		XM_639170
		;
ENDBLOCK;


BEGIN TREES;
[!>Neighbor-joining search settings:>  Ties (if encountered) will be broken randomly; initial seed = 1399333557>  Distance measure = mean character difference>  (Tree is unrooted)]
	TRANSLATE
		1	PpPIP1.1,
		2	PpPIP1.2 ,
		3	PpPIP1.3 ,
		4	PpPIP2.1 ,
		5	PpPIP2.2 ,
		6	PpPIP2.3 ,
		7	PpPIP2.4 ,
		8	PpPIP3.1 ,
		9	PpTIP6.3 ,
		10	PpTIP6.2 ,
		11	PpTIP6.1 ,
		12	PpTIP6.4 ,
		13	AJ005078 ,
		14	AF275315 ,
		15	EF469912.1,
		16	AB114829 ,
		17	AJ314583 ,
		18	AY573927.1,
		19	NM_173937,
		20	PpXIP1.1 ,
		21	BT014197 ,
		22	CK295158 ,
		23	EG656577 ,
		24	CO092422 ,
		25	DY275505 ,
		26	DN837617 ,
		27	PpXIP1.2 ,
		28	XM_639170
		;
	TREE * nj= (1:0.051480,2:0.050220,(3:0.094210,((7:0.076450,(4:0.039240,(5:0.027000,6:0.028560):0.007770):0.029320):0.052100,(8:0.163450,((((12:0.058310,(11:0.051810,(9:0.035870,10:0.030500):0.010130):0.009170):0.181580,(13:0.170940,(17:0.152920,(16:0.126290,(14:0.117110,15:0.099710):0.017030):0.022100):0.020140):0.079330):0.053650,(18:0.006290,19:0.007220):0.297030):0.010040,(28:0.404790,(27:0.355840,(26:0.346330,(20:0.320200,((21:0.057060,22:0.055850):0.099270,(25:0.136400,(23:0.106890,24:0.110860):0.030940):0.014140):0.177190):0.008320):0.004060):0.013400):0.055760):0.156580):0.042270):0.039780):0.036560);
ENDBLOCK;
