# Supplementary material for: Unexpected complexity of the Aquaporin gene family in the moss Physcomitrella patens
Source: BMC Plant Biol. 2008 Apr 22;8:45. doi: 10.1186/1471-2229-8-45 (PMC2386804; doi:10.1186/1471-2229-8-45)
Supplement: Additional file 12 — Phylogenetic tree (in nexus format) using the Parsimony method and the dataset ALIGN_001171. [file 1471-2229-8-45-S12.tre]

#NEXUS
[File saved Sat Jun 30 17:12:57 2007]
BEGIN TAXA;
	DIMENSIONS NTAX = 46;
	TAXLABELS
		PpPIP1.1
		PpPIP1.2
		PpPIP1.3
		PpPIP2.1
		PpPIP3.1
		PpPIP2.2
		PpPIP2.3
		PpPIP2.4
		PpTIP6.3
		PpTIP6.4
		PpTIP6.2
		PpTIP6.1
		PpNIP5.2
		PpNIP5.3
		PpNIP5.1
		PpNIP3.1
		PpNIP6.1
		PpSIP1.2
		PpSIP1.1
		PpGIP1.1
		AJ005078
		AF275315
		EF469912.1
		AB114829
		AJ314583
		AY573927.1
		NM_173937
		PpXIP1.2
		PpXIP1.1
		DN837617
		AM455454.1
		AM455454.2
		PopTricho_829126
		BT014197
		DY275505
		CO092422
		CK295158
		EG656577
		PopTricho_557139
		PopTricho_767334
		PopTricho_759781
		PopTricho_821124
		EG666650
		CK746370DT60037
		DR936893DT742029
		XM_639170.1
		;
ENDBLOCK;
BEGIN TREES;
[!>Data file = 070531Pp31o32noPartnoTerm.nex>Heuristic search settings:> Optimality criterion = parsimony> Character-status summary:> Of 257 total characters:> All characters are of type 'unord'> All characters have equal weight> 11 characters are constant> 17 variable characters are parsimony-uninformative> Number of parsimony-informative characters = 229> Gaps are treated as "missing"> Starting…
	TRANSLATE
		1	PpPIP1.1,
		2	PpPIP1.2 ,
		3	PpPIP1.3 ,
		4	PpPIP2.1 ,
		5	PpPIP3.1 ,
		6	PpPIP2.2 ,
		7	PpPIP2.3 ,
		8	PpPIP2.4 ,
		9	PpTIP6.3 ,
		10	PpTIP6.4 ,
		11	PpTIP6.2 ,
		12	PpTIP6.1 ,
		13	PpNIP5.2 ,
		14	PpNIP5.3 ,
		15	PpNIP5.1 ,
		16	PpNIP3.1 ,
		17	PpNIP6.1 ,
		18	PpSIP1.2 ,
		19	PpSIP1.1 ,
		20	PpGIP1.1,
		21	AJ005078 ,
		22	AF275315 ,
		23	EF469912.1,
		24	AB114829 ,
		25	AJ314583 ,
		26	AY573927.1,
		27	NM_173937,
		28	PpXIP1.2 ,
		29	PpXIP1.1 ,
		30	DN837617 ,
		31	AM455454.1 ,
		32	AM455454.2 ,
		33	PopTricho_829126,
		34	BT014197 ,
		35	DY275505 ,
		36	CO092422 ,
		37	CK295158 ,
		38	EG656577 ,
		39	PopTricho_557139,
		40	PopTricho_767334,
		41	PopTricho_759781,
		42	PopTricho_821124,
		43	EG666650 ,
		44	CK746370DT60037 ,
		45	DR936893DT742029 ,
		46	XM_639170.1
		;
	TREE * PAUP_1= (1,(2,(3,(8,((7,(4,6)),(5,(((12,(11,(9,10))),(21,(25,(24,(22,23))))),(((17,(16,(13,(14,15)))),((20,(18,19)),(28,((29,(30,46)),((32,(((31,(36,(38,42))),(35,(40,(41,(33,39))))),(45,(34,37)))),(43,44)))))),(26,27)))))))));
	TREE PAUP_2= (1,(2,(3,(8,((7,(4,6)),(5,(((12,(11,(9,10))),(21,(25,(24,(22,23))))),(((17,(16,(14,(13,15)))),((20,(18,19)),(28,((29,(30,46)),((32,(((31,(36,(38,42))),(35,(40,(41,(33,39))))),(45,(34,37)))),(43,44)))))),(26,27)))))))));
ENDBLOCK;
