# Supplementary material for: Unexpected complexity of the Aquaporin gene family in the moss Physcomitrella patens
Source: BMC Plant Biol. 2008 Apr 22;8:45. doi: 10.1186/1471-2229-8-45 (PMC2386804; doi:10.1186/1471-2229-8-45)
Supplement: Additional file 13 — Bootstrap majority consensus phylogenetic tree (in nexus format) using the Neighbour Joining method and the dataset ALIGN_001171. [file 1471-2229-8-45-S13.tre]

#NEXUS
[File saved Sat Jun 30 17:40:49 2007]
BEGIN TAXA;
	DIMENSIONS NTAX = 46;
	TAXLABELS
		PpPIP1.1
		PpPIP1.2
		PpPIP1.3
		PpPIP2.1
		PpPIP2.2
		PpPIP2.3
		PpPIP2.4
		PpPIP3.1
		PpTIP6.1
		PpTIP6.2
		PpTIP6.3
		PpTIP6.4
		AJ005078
		AF275315
		EF469912.1
		AB114829
		AJ314583
		PpNIP5.1
		PpNIP5.2
		PpNIP5.3
		PpNIP3.1
		PpNIP6.1
		PpSIP1.1
		PpSIP1.2
		PpGIP1.1
		AY573927
		NM_173937
		PpXIP1.2
		PpXIP1.1
		DN837617
		BT014197
		DY275505
		CO092422
		CK295158
		EG656577
		EG666650
		CK746370DT60037
		DR936893DT742029
		AM455454.1
		AM455454.2
		PopTricho_557139
		PopTricho_829126
		PopTricho_767334
		PopTricho_759781
		PopTricho_821124
		XM_639170.1
		;
ENDBLOCK;
BEGIN TREES;
[!>Data file = XIPs.nex>Bootstrap method with neighbor-joining search:> Number of bootstrap replicates = 1000> Starting seed = 1983938469> Ties (if encountered) will be broken randomly> Distance measure = mean character difference> (Tree is unrooted)]
	TRANSLATE
		1	PpPIP1.1,
		2	PpPIP1.2,
		3	PpPIP1.3,
		4	PpPIP2.1,
		5	PpPIP2.2,
		6	PpPIP2.3,
		7	PpPIP2.4,
		8	PpPIP3.1,
		9	PpTIP6.1,
		10	PpTIP6.2,
		11	PpTIP6.3,
		12	PpTIP6.4,
		13	AJ005078,
		14	AF275315,
		15	EF469912.1,
		16	AB114829,
		17	AJ314583,
		18	PpNIP5.1,
		19	PpNIP5.2,
		20	PpNIP5.3,
		21	PpNIP3.1,
		22	PpNIP6.1,
		23	PpSIP1.1,
		24	PpSIP1.2,
		25	PpGIP1.1,
		26	AY573927,
		27	NM_173937,
		28	PpXIP1.2,
		29	PpXIP1.1,
		30	DN837617,
		31	BT014197,
		32	DY275505,
		33	CO092422,
		34	CK295158,
		35	EG656577,
		36	EG666650,
		37	CK746370DT60037,
		38	DR936893DT742029,
		39	AM455454.1,
		40	AM455454.2,
		41	PopTricho_557139,
		42	PopTricho_829126,
		43	PopTricho_767334,
		44	PopTricho_759781,
		45	PopTricho_821124,
		46	XM_639170.1
		;
	TREE * PAUP_1= (1,2,(3,((7,(6,(4,5))),(8,((((9,10),(11,12)),(13,(17,(16,(14,15))))),((25,(22,(21,(20,(18,19)))),(23,24),(28,29,30,46,((40,(38,((31,34),(39,(32,(43,(44,(41,42)))),(33,(35,45)))))),(36,37)))),(26,27)))))));
ENDBLOCK;
