# Supplementary material for: Unexpected complexity of the Aquaporin gene family in the moss Physcomitrella patens
Source: BMC Plant Biol. 2008 Apr 22;8:45. doi: 10.1186/1471-2229-8-45 (PMC2386804; doi:10.1186/1471-2229-8-45)
Supplement: Additional file 14 — Phylogenetic tree (in nexus format) using the Neighbour Joining method and the dataset ALIGN_001171. [file 1471-2229-8-45-S14.tre]

#NEXUS
[File saved Sat Jun 30 17:15:23 2007]
BEGIN TAXA;
	DIMENSIONS NTAX = 46;
	TAXLABELS
		PpPIP1.1
		PpPIP1.2
		PpPIP1.3
		PpPIP2.1
		PpPIP2.2
		PpPIP2.3
		PpPIP2.4
		PpPIP3.1
		PpTIP6.3
		PpTIP6.2
		PpTIP6.1
		PpTIP6.4
		AJ005078
		AF275315
		EF469912.1
		AB114829
		AJ314583
		PpNIP5.2
		PpNIP5.3
		PpNIP5.1
		PpNIP3.1
		PpNIP6.1
		PpSIP1.2
		PpSIP1.1
		PpGIP1.1
		PpXIP1.2
		PpXIP1.1
		AM455454.1
		CO092422
		EG656577
		PopTricho_821124
		PopTricho_829126
		PopTricho_557139
		PopTricho_759781
		PopTricho_767334
		DY275505
		BT014197
		CK295158
		DR936893DT742029
		AM455454.2
		EG666650
		CK746370DT60037
		DN837617
		XM_639170.1
		AY573927.1
		NM_173937
		;
ENDBLOCK;
BEGIN TREES;
[!>Neighbor-joining search settings:> Ties (if encountered) will be broken systematically> Distance measure = mean character difference> (Tree is unrooted)]
	TRANSLATE
		1	PpPIP1.1,
		2	PpPIP1.2 ,
		3	PpPIP1.3 ,
		4	PpPIP2.1 ,
		5	PpPIP2.2 ,
		6	PpPIP2.3 ,
		7	PpPIP2.4 ,
		8	PpPIP3.1 ,
		9	PpTIP6.3 ,
		10	PpTIP6.2 ,
		11	PpTIP6.1 ,
		12	PpTIP6.4 ,
		13	AJ005078 ,
		14	AF275315 ,
		15	EF469912.1,
		16	AB114829 ,
		17	AJ314583 ,
		18	PpNIP5.2 ,
		19	PpNIP5.3 ,
		20	PpNIP5.1 ,
		21	PpNIP3.1 ,
		22	PpNIP6.1 ,
		23	PpSIP1.2 ,
		24	PpSIP1.1 ,
		25	PpGIP1.1,
		26	PpXIP1.2 ,
		27	PpXIP1.1 ,
		28	AM455454.1 ,
		29	CO092422 ,
		30	EG656577 ,
		31	PopTricho_821124,
		32	PopTricho_829126,
		33	PopTricho_557139,
		34	PopTricho_759781,
		35	PopTricho_767334,
		36	DY275505 ,
		37	BT014197 ,
		38	CK295158 ,
		39	DR936893DT742029 ,
		40	AM455454.2 ,
		41	EG666650 ,
		42	CK746370DT60037 ,
		43	DN837617 ,
		44	XM_639170.1,
		45	AY573927.1,
		46	NM_173937
		;
	TREE * nj= (1:0.047330,2:0.046000,(3:0.088680,((7:0.067060,(6:0.031270,(4:0.030280,5:0.028020):0.004600):0.029360):0.047960,(8:0.157290,(((12:0.053190,(11:0.049950,(9:0.033380,10:0.027090):0.010510):0.008440):0.176630,(13:0.168860,(17:0.145620,(16:0.117370,(14:0.094690,15:0.086700):0.024010):0.017740):0.021680):0.080130):0.050000,(((22:0.281670,(21:0.231290,(18:0.075900,(19:0.074770,20:0.083890):…
ENDBLOCK;
